# Supplementary material for: ﻿A new species of giant Eunice (Eunicidae, Polychaeta, Annelida) from the east coast of Australia
Source: Zookeys. 2022 Aug 24;1118:97–109. doi: 10.3897/zookeys.1118.86448 (PMC9848632; doi:10.3897/zookeys.1118.86448)
Supplement: XML Treatment for Eunice dharastii [file zookeys.1118.86448-treatment1.xml]

<!DOCTYPE tp:taxon-treatment
  PUBLIC "-//TaxonX//DTD Taxonomic Treatment Publishing DTD v0 20100105//EN" "tax-treatment-NSO.dtd">
<tp:taxon-treatment xmlns:tp="http://www.plazi.org/taxpub"><tp:treatment-meta><kwd-group><label>Taxon classification</label><kwd>
                <named-content content-type="kingdom">Animalia</named-content>
              </kwd><kwd>
                <named-content content-type="order">Eunicida</named-content>
              </kwd><kwd>
                <named-content content-type="family">Eunicidae</named-content>
              </kwd></kwd-group><mixed-citation publication-type="journal"><person-group><name><surname>Zanol</surname><given-names>Joana</given-names></name><name><surname>Hutchings</surname><given-names>Pat</given-names></name></person-group><article-title>﻿A new species of giant <italic><tp:taxon-name><tp:taxon-name-part taxon-name-part-type="genus" reg="Eunice">Eunice</tp:taxon-name-part></tp:taxon-name></italic> (<tp:taxon-name><tp:taxon-name-part taxon-name-part-type="family">Eunicidae</tp:taxon-name-part></tp:taxon-name>, <tp:taxon-name><tp:taxon-name-part taxon-name-part-type="class">Polychaeta</tp:taxon-name-part></tp:taxon-name>, <tp:taxon-name><tp:taxon-name-part taxon-name-part-type="phylum">Annelida</tp:taxon-name-part></tp:taxon-name>) from the east coast of Australia</article-title><source>Zookeys</source><day>24</day><month>08</month><year>2022</year><volume>1118</volume><fpage>97</fpage><lpage>109</lpage><pub-id pub-id-type="doi">10.3897/zookeys.1118.86448</pub-id></mixed-citation></tp:treatment-meta><tp:nomenclature><label>﻿</label><tp:taxon-name>
              <object-id xmlns:xlink="http://www.w3.org/1999/xlink" content-type="arpha" xlink:type="simple">BFC45050-4831-5B2D-9E7C-F99DC97D5DF1</object-id>
              <tp:taxon-name-part taxon-name-part-type="genus" reg="Eunice">Eunice</tp:taxon-name-part>
              <tp:taxon-name-part taxon-name-part-type="species" reg="dharastii">dharastii</tp:taxon-name-part>
              <object-id xmlns:xlink="http://www.w3.org/1999/xlink" content-type="zoobank" xlink:type="simple">https://zoobank.org/63BC2367-9654-45DA-8021-FD17584DFFDC</object-id>
            </tp:taxon-name><tp:taxon-status xmlns:xlink="http://www.w3.org/1999/xlink" xlink:type="simple">sp. nov.</tp:taxon-status><xref ref-type="fig" rid="F1">Figs 1</xref><xref ref-type="fig" rid="F2">, 2</xref></tp:nomenclature><tp:treatment-sec sec-type="material" id="SECID0ESKAC"><title>Material examined.</title><p><bold><italic>Holotype</italic>.</bold> Australia • New South Wales, Nelson Bay, Port Stephens Main Beach; <named-content xmlns:xlink="http://www.w3.org/1999/xlink" content-type="dwc:verbatimCoordinates" xlink:type="simple"><named-content content-type="geo-json" specific-use="{&#34;type&#34;:&#34;Point&#34;,&#34;coordinates&#34;:[152.150311,-32.715253]}" id="NCID0EALAC" xlink:type="simple">32°42'54.91"S, 152°9'1.12"E</named-content></named-content>; 8 m depth; Aug. 2012; D. Harasti leg.; AM W.53870. <bold><italic>Paratype</italic>.</bold> Australia • 1 same data as for holotype; AM W.41747.</p></tp:treatment-sec><tp:treatment-sec sec-type="material" id="SECID0EJLAC"><title>Comparative material.</title><p>Australia • 1 incomplete with 80 chaetigers, 120 mm in length and 20 mm maximum width <tp:taxon-name><tp:taxon-name-part taxon-name-part-type="genus" reg="Eunice">Eunice</tp:taxon-name-part><tp:taxon-name-part taxon-name-part-type="uncertainty-rank">cf.</tp:taxon-name-part><tp:taxon-name-part taxon-name-part-type="species" reg="aphroditois">aphroditois</tp:taxon-name-part></tp:taxon-name>; New South Wales, Nelson Bay, Port Stephens; AM W.140.</p></tp:treatment-sec><tp:treatment-sec sec-type="description" id="SECID0E3LAC"><title>Description.</title><p>Live specimens: iridescent reddish with lighter patches on prostomium, peristomium, and along the body (Fig. <xref ref-type="fig" rid="F1">1A, B</xref>). Prostomium appendages, peristomial cirri, and notopodial cirri red to brown, uniformly colored, with lighter areas close to proximal half and at distal ends. Dorsal and ventral buccal lips whitish at distal end, standing out from posterior part of prostomium (Fig. <xref ref-type="fig" rid="F1">1B</xref>; see Suppl. material <xref ref-type="supplementary-material" rid="S2">2</xref>).</p><fig id="F1" position="float" orientation="portrait"><object-id xmlns:xlink="http://www.w3.org/1999/xlink" content-type="doi" xlink:type="simple">10.3897/zookeys.1118.86448.figure1</object-id><object-id xmlns:xlink="http://www.w3.org/1999/xlink" content-type="arpha" xlink:type="simple">A36270C2-C717-5C7E-9FC7-FAB4B7845253</object-id><label>Figure 1.</label><caption><p><italic><tp:taxon-name><tp:taxon-name-part taxon-name-part-type="genus" reg="Eunice">Eunice</tp:taxon-name-part><tp:taxon-name-part taxon-name-part-type="species" reg="dharastii">dharastii</tp:taxon-name-part></tp:taxon-name></italic> sp. nov. <bold>A</bold> anterior end of live specimen coming out of its burrow, dorsal view <bold>B</bold> anterior end of live specimen coming out of its burrow, anterior view <bold>C</bold> anterior end, dorsal view <bold>D</bold> anterior end, lateral <bold>E</bold> anterior end, dorsal view <bold>F</bold> parapodia, chaetiger 34, anterior view <bold>G</bold> parapodia from posterior chaetiger of the fragment, anterior view <bold>H</bold> branchiae and notopodial cirrus, chaetiger 10 <bold>I</bold> parapodia, chaetiger 4, upper view <bold>J</bold> parapodia, chaetiger 90, anterior view. br, branchiae; dbl, dorsal buccal lip; dfk, dorsal fleshy knob, vbl, ventral buccal lip. <bold>I, J</bold> scanning electron microscopy. <bold>C, D</bold> holotype AM W.53870 <bold>E–J</bold> paratype AM W.41747. Scale bars: 0.2 mm (<bold>I</bold>); 1 mm (<bold>F, G, H, J</bold>); 5 mm (<bold>C, D, E</bold>).</p></caption><graphic xmlns:xlink="http://www.w3.org/1999/xlink" xlink:href="zookeys-1118-097_article-86448__-g001.jpg" position="float" orientation="portrait" xlink:type="simple" id="oo_734650.jpg"><uri content-type="original_file" xlink:type="simple">https://binary.pensoft.net/fig/734650</uri></graphic></fig><p>Fixed specimens iridescent brown to purple with lighter patches. Only peristomial cirri and few notopodial cirri retain color pattern of live specimens, prostomial appendages beige (Fig. <xref ref-type="fig" rid="F1">1A–C</xref>). Specimens are very curled and rigid because of the 95% ethanol fixation, making measurement of length and width difficult.</p><p>Holotype incomplete, with 520 chaetigers, in two pieces; first with 300 chaetigers, 200 well preserved + 100 slightly flaccid, and second with 220 chaetigers, all slightly flaccid; total length 980 mm; length through chaetiger 10 20 mm; width at chaetiger 10 without/with parapodia 12/15 mm, maximum width at chaetiger 18 without/with parapodia 18/22 mm, from chaetiger 18 width fairly uniform for following 200 chaetigers. Many parapodia with broken chaetae.</p><p>Paratype incomplete with 782 chaetigers in three pieces, first with 250 chaetigers, second with 222, all slightly flaccid, and third with 310 chaetigers; total length 1170 mm; length through chaetiger 10 20 mm; width at chaetiger 10 without/with parapodia 16/19 mm; maximum width at chaetiger 100 without/with parapodia 18/23 mm. Body almost semicircular anteriorly, becoming more flattened around chaetiger 70–80.</p><p>Prostomium with dorsal buccal lips as paired median dorsal ridges, obliquely truncate, with thickened lateral margins and median sulcus narrow (Fig. <xref ref-type="fig" rid="F1">1B</xref>). Dark eyes present outside lateral antennae. Median, lateral antennae and palps reaching back, respectively, to chaetigers 4 (9), 5 (9) and at least until middle of first peristomium ring (3) (antennae and palps are very rigid and difficult to manipulate in holotype; measurements are estimates). Prostomial appendages not evenly spaced, palps isolated by a small gap from lateral antennae; arranged in semicircle, palps partially in front of lateral antennae (Fig. <xref ref-type="fig" rid="F1">1B</xref>). Ceratophores of median and lateral antennae and palpophores short and ring-shaped. Ceratostyles of median and lateral antennae and palpostyles irregularly articulated; tapering (Fig. <xref ref-type="fig" rid="F1">1E</xref>). Peristomium cylindrical; separation between first and second rings only visible on dorsal and ventral sides; ventrally second ring much shorter than dorsally (Fig. <xref ref-type="fig" rid="F1">1C–E</xref>). Dorsally first ring 5/6 of total length of peristomium. Ventrolateral lips muscular and inflated (Fig. <xref ref-type="fig" rid="F1">1D</xref>). Peristomial cirri reaching a little more anterior than middle of first peristomial ring; irregularly articulated; tapering (Fig. <xref ref-type="fig" rid="F1">1C, E</xref>).</p><p>Maxillary formula 1+1, 7+7, 7+0, 4+7, 1+1, 1+1 (Fig. <xref ref-type="fig" rid="F2">2A</xref>). Carrier with lateral anterior sclerotized margins almost parallel to each other, abrupt tapering after initial 1/3 of its length. MxI about 2.5 times longer than carrier, lacking a curvature at internal basal edge, with a curvature at outer basal edge, falcal arch extended. MxII with teeth distributed along more than half its length, posterior end wide with distinct thickened outer ridge. MxIII short; part of distal arc with left MxIV and V. MxVI ridge like with a narrow distal tooth. Mandibles calcareous cutting plates with ellipsoid shape (Fig. <xref ref-type="fig" rid="F2">2B</xref>).</p><p>Branchiae present from 10 (10) until at least chaetiger 520, end of branchiae not recorded (branchiae ends well before pygidium on chaetiger 492); first with just 1 button-shaped filament around 1/5 of dorsal cirri length (Fig. <xref ref-type="fig" rid="F1">1H</xref>), around chaetiger 22 as long as notopodial cirri, number of filaments rapidly increasing to 38 (26); best developed branchiae from about chaetiger 40 through subsequent chaetigers with thick tapering stems, around 2.5 to 4 times longer than longest filament and notopodial cirri (Fig. <xref ref-type="fig" rid="F1">1F, J</xref>); becoming shorter at end of most posterior fragment (becoming shorter at end of distribution).</p><p>Chaetal lobes truncate along whole fragment, posterior increasingly oblique; anterior with dorsal fleshy knob and neuroaciculae emerging posterior to it (Fig. <xref ref-type="fig" rid="F1">1F, I</xref>); neuroaciculae near dorsal edge in all parapodia. Prechaetal lobe low transverse fold until end of fragment. Postchaetal lobes round/truncate, longer than chaetal lobe at anterior end (Fig. <xref ref-type="fig" rid="F1">1D</xref>), decreasing along the body, low transverse fold shorter than chaetal lobe by end of fragment. Anteriormost ventral cirri thumb-shaped to tapering, becoming basally inflated from about chaetiger 4 or 5; inflated bases elongate, ridge-like decreasing towards posterior end; free tip round to slightly tapering in all chaetigers, clearly separated from base (Fig. <xref ref-type="fig" rid="F1">1D, F</xref>). Notopodial cirri pendulous, abrupt tapering from inflated bases, irregularly articulated (Fig. <xref ref-type="fig" rid="F1">1D–F, H</xref>).</p><p>Slender, tapering limbate chaetae longer than all other chaetae present in all chaetigers. Pectinate chaetae thin anodont with flattened shafts; tapering smoothly subdistally or near proximal end along whole fragment (Fig. <xref ref-type="fig" rid="F2">2D, F, G</xref>). Numbers of teeth variable, 10–14 (<italic>N</italic> = 21, mode = 11); each tooth flattened, distally tapering abruptly to slender hair-like tip; all with similar lengths. Distal ends of compound falciger chaetae shafts a little wider than proximal ends along whole fragment. Appendages of compound falciger chaetae with variable lengths within a chaetal bundle of anterior parapodia, longest in anterior parapodia; shortest appendages of anterior chaetigers as long as appendages in median and posterior chaetigers, all with similar lengths; bidentate with both teeth directed laterally; both teeth about same length in anterior chaetigers, distal tooth much shorter than proximal tooth in median and posterior chaetigers; guards asymmetrically blunt (Fig. <xref ref-type="fig" rid="F2">2H, I</xref>). Neuroaciculae distinctly dark along all its length, double in most parapodia, some posterior parapodia with single acicula; tapering to blunt or sharp tips (Fig. <xref ref-type="fig" rid="F1">1F, G</xref>). Subacicular hooks present from chaetiger 58 (53); initially one per parapodium, increasing to two, reaching a maximum of four at chaetiger 81 (85) subsequent parapodia with three or four, most posterior with two; distinct, dark along all its length, with distinct dark core and clear sheath at distal end; bidentate tapering to small head, distal tooth minute, spur-like, proximal tooth much larger, both teeth directed distally (Fig. <xref ref-type="fig" rid="F2">2C, E</xref>). In both types many chaetae broken.</p><fig id="F2" position="float" orientation="portrait"><object-id xmlns:xlink="http://www.w3.org/1999/xlink" content-type="doi" xlink:type="simple">10.3897/zookeys.1118.86448.figure2</object-id><object-id xmlns:xlink="http://www.w3.org/1999/xlink" content-type="arpha" xlink:type="simple">E5C406FE-E16E-5720-BC24-A790EB25E3E9</object-id><label>Figure 2.</label><caption><p><italic><tp:taxon-name><tp:taxon-name-part taxon-name-part-type="genus" reg="Eunice">Eunice</tp:taxon-name-part><tp:taxon-name-part taxon-name-part-type="species" reg="dharastii">dharastii</tp:taxon-name-part></tp:taxon-name></italic> sp. nov. (paratype AM W.41747) <bold>A</bold> maxillae, dorsal view <bold>B</bold> mandible, ventral view <bold>C</bold> subacicular hook from posterior chaetiger of the fragment <bold>D</bold> pectinate chaeta, chaetiger 200 <bold>E</bold> subacicular hook, chaetiger 300 <bold>F</bold> pectinate chaetae, chaetiger 300 <bold>G</bold> pectinate chaetae, chaetiger 240 <bold>H</bold> falciger chaetae, chaetiger 300 <bold>I</bold> falciger chaetae, chaetiger 4. Scale bars: 20 μm (<bold>D, F</bold>); 50 μm (<bold>C, E, G, H, I</bold>); 1 mm (<bold>A, B</bold>).</p></caption><graphic xmlns:xlink="http://www.w3.org/1999/xlink" xlink:href="zookeys-1118-097_article-86448__-g002.jpg" position="float" orientation="portrait" xlink:type="simple" id="oo_734651.jpg"><uri content-type="original_file" xlink:type="simple">https://binary.pensoft.net/fig/734651</uri></graphic></fig><p>Posterior end of body and pygidium missing.</p></tp:treatment-sec><tp:treatment-sec sec-type="habitat" id="SECID0EUCAE"><title>Habitat and specific density.</title><p>Water depth, 1–8 m, in tubes in coarse sand substrates; also occurs in sandy habitats to the west and east of the type locality in same depth range. Average specific density in Nelson Bay main beach 3.5 ± 0.6 individuals per 30 m<sup>2</sup>.</p></tp:treatment-sec><tp:treatment-sec sec-type="type locality" id="SECID0E3CAE"><title>Type locality.</title><p>Nelson Bay Main Beach (<named-content xmlns:xlink="http://www.w3.org/1999/xlink" content-type="dwc:verbatimCoordinates" xlink:type="simple"><named-content content-type="geo-json" specific-use="{&#34;type&#34;:&#34;Point&#34;,&#34;coordinates&#34;:[152.150311,-32.715253]}" id="NCID0EFDAE" xlink:type="simple">32°42'54.91"S, 152°9'1.12"E</named-content></named-content>), Port Stephens, New South Wales, Australia.</p></tp:treatment-sec><tp:treatment-sec sec-type="etymology" id="SECID0EKDAE"><title>Etymology.</title><p>The species is named in honor of Dr David Harasti, who collected the specimens, donated them to the Australian Museum, and first suspected they were a species new to science.</p></tp:treatment-sec><tp:treatment-sec sec-type="remarks" id="SECID0EPDAE"><title>Remarks.</title><p><italic><tp:taxon-name><tp:taxon-name-part taxon-name-part-type="genus" reg="Eunice">Eunice</tp:taxon-name-part><tp:taxon-name-part taxon-name-part-type="species" reg="dharastii">dharastii</tp:taxon-name-part></tp:taxon-name></italic> sp. nov. is most similar to <italic><tp:taxon-name><tp:taxon-name-part taxon-name-part-type="genus" reg="Eunice">E.</tp:taxon-name-part><tp:taxon-name-part taxon-name-part-type="species" reg="aphroditois">aphroditois</tp:taxon-name-part></tp:taxon-name></italic>, <italic><tp:taxon-name><tp:taxon-name-part taxon-name-part-type="genus" reg="Eunice">E.</tp:taxon-name-part><tp:taxon-name-part taxon-name-part-type="species" reg="flavopicta">flavopicta</tp:taxon-name-part></tp:taxon-name></italic> Izuka, 1912 and <italic><tp:taxon-name><tp:taxon-name-part taxon-name-part-type="genus" reg="Eunice">E.</tp:taxon-name-part><tp:taxon-name-part taxon-name-part-type="species" reg="kinbergi">kinbergi</tp:taxon-name-part></tp:taxon-name></italic> Ehlers, 1868 in having the prostomium with dorsal buccal lips as paired median dorsal ridges; MxVI present; branchiae longer than notopodial cirri, with stem much longer and thicker than filaments; pectinate chaetae thin anodonts with flattened shafts tapering smoothly subdistally or near proximal end; bidentate compound falcigers, dark paired tapering/blunt neuroaciculae and dark bidentate subacicular hooks (<xref ref-type="bibr" rid="B11">Izuka 1912</xref>; <xref ref-type="bibr" rid="B6">Fauchald 1992</xref>). The unique combination of features that characterizes <italic><tp:taxon-name><tp:taxon-name-part taxon-name-part-type="genus" reg="Eunice">Eunice</tp:taxon-name-part><tp:taxon-name-part taxon-name-part-type="species" reg="dharastii">dharastii</tp:taxon-name-part></tp:taxon-name></italic> sp. nov. and differentiate it from these three species are: irregular articulated prostomial appendages; antennae reaching back beyond chaetiger 4; branchiae starting at chaetiger 10, initially button-shaped; best developed branchiae distinctly longer than notopodial cirri; dorsal fleshy knob on anterior chaetal lobe; notopodial cirri pendulous (sensu <xref ref-type="bibr" rid="B6">Fauchald 1992</xref>), abrupt tapering from inflated bases; bidentate compound falciger chaetae with both teeth directed laterally, distal tooth much shorter than proximal tooth in median and posterior chaetigers; and dark bidentate subacicular hooks starting at chaetiger 58, tapering to small head with both teeth directed distally, proximal tooth much larger than minute and spur-like distal tooth (Table <xref ref-type="table" rid="T1">1</xref>). The unusual shape of the subacicular teeth is shared only with <italic><tp:taxon-name><tp:taxon-name-part taxon-name-part-type="genus" reg="Eunice">E.</tp:taxon-name-part><tp:taxon-name-part taxon-name-part-type="species" reg="aphroditois">aphroditois</tp:taxon-name-part></tp:taxon-name></italic>, <italic><tp:taxon-name><tp:taxon-name-part taxon-name-part-type="genus" reg="Eunice">E.</tp:taxon-name-part><tp:taxon-name-part taxon-name-part-type="species" reg="borneensis">borneensis</tp:taxon-name-part></tp:taxon-name></italic> Grube, 1878 (type locality North Borneo), and <italic><tp:taxon-name><tp:taxon-name-part taxon-name-part-type="genus" reg="Eunice">E.</tp:taxon-name-part><tp:taxon-name-part taxon-name-part-type="species" reg="mutabilis">mutabilis</tp:taxon-name-part></tp:taxon-name></italic> Gravier, 1900 (type locality Djibouti; <xref ref-type="bibr" rid="B6">Fauchald 1992</xref>). The latter two are clearly distinct from <italic><tp:taxon-name><tp:taxon-name-part taxon-name-part-type="genus" reg="Eunice">E.</tp:taxon-name-part><tp:taxon-name-part taxon-name-part-type="species" reg="dharastii">dharastii</tp:taxon-name-part></tp:taxon-name></italic> sp. nov. in several features, such as the absence of MxVI, shape of branchiae and chaetae.</p><table-wrap id="T1" position="float" orientation="portrait"><label>Table 1.</label><caption><p>Main morphological features that differentiate <italic><tp:taxon-name><tp:taxon-name-part taxon-name-part-type="genus" reg="Eunice">Eunice</tp:taxon-name-part><tp:taxon-name-part taxon-name-part-type="species" reg="dharastii">dharastii</tp:taxon-name-part></tp:taxon-name></italic> sp. nov. from the closest species.</p></caption><table id="TID0E1DAG" rules="all"><tbody><tr><th rowspan="1" colspan="1"/><th rowspan="1" colspan="1"><italic><tp:taxon-name><tp:taxon-name-part taxon-name-part-type="genus" reg="Eunice">Eunice</tp:taxon-name-part><tp:taxon-name-part taxon-name-part-type="species" reg="dharastii">dharastii</tp:taxon-name-part></tp:taxon-name></italic> sp. nov.</th><th rowspan="1" colspan="1"><italic><tp:taxon-name><tp:taxon-name-part taxon-name-part-type="genus" reg="Eunice">Eunice</tp:taxon-name-part><tp:taxon-name-part taxon-name-part-type="species" reg="aphroditois">aphroditois</tp:taxon-name-part></tp:taxon-name></italic> (Pallas, 1788)</th><th rowspan="1" colspan="1"><italic><tp:taxon-name><tp:taxon-name-part taxon-name-part-type="genus" reg="Eunice">Eunice</tp:taxon-name-part><tp:taxon-name-part taxon-name-part-type="species" reg="flavopicta">flavopicta</tp:taxon-name-part></tp:taxon-name></italic> Izuka, 1912</th><th rowspan="1" colspan="1"><italic><tp:taxon-name><tp:taxon-name-part taxon-name-part-type="genus" reg="Eunice">Eunice</tp:taxon-name-part><tp:taxon-name-part taxon-name-part-type="species" reg="kinbergi">kinbergi</tp:taxon-name-part></tp:taxon-name></italic> Ehlers, 1868</th></tr><tr><td rowspan="1" colspan="1">Data source</td><td rowspan="1" colspan="1">Present description</td><td rowspan="1" colspan="1">
                      <xref ref-type="bibr" rid="B6">Fauchald 1992</xref>
                    </td><td rowspan="1" colspan="1"><xref ref-type="bibr" rid="B11">Izuka 1912</xref>; <xref ref-type="bibr" rid="B6">Fauchald 1992</xref></td><td rowspan="1" colspan="1">
                      <xref ref-type="bibr" rid="B6">Fauchald 1992</xref>
                    </td></tr><tr><td rowspan="1" colspan="1">Type locality</td><td rowspan="1" colspan="1">Australia, New South Wales Nelson Bay, Port Stephens Main Beach</td><td rowspan="1" colspan="1">Sri Lanka</td><td rowspan="1" colspan="1">Japan<sup>1</sup></td><td rowspan="1" colspan="1">South Africa, Cape of Good Hope</td></tr><tr><td rowspan="1" colspan="1">Irregular articulation of prostomial appendages (antennae and palps)</td><td rowspan="1" colspan="1">Present</td><td rowspan="1" colspan="1">Absent</td><td rowspan="1" colspan="1">Present</td><td rowspan="1" colspan="1">Present</td></tr><tr><td rowspan="1" colspan="1">Region median and lateral antennae reach when folded back</td><td rowspan="1" colspan="1">holotype- chaetiger 4 (M), 5 (L)paratype- chaetiger 9 (M), 9 (L)</td><td rowspan="1" colspan="1">posterior end of peristomium (M, L)</td><td rowspan="1" colspan="1">chaetiger 2 (M), chaetiger 1 (L)<sup>2</sup></td><td rowspan="1" colspan="1">chaetiger 1 or 4 (M), chaetiger 1 (L)</td></tr><tr><td rowspan="1" colspan="1">Branchiae present from chaetiger</td><td rowspan="1" colspan="1">10</td><td rowspan="1" colspan="1">6</td><td rowspan="1" colspan="1">5<sup>2</sup></td><td rowspan="1" colspan="1">8–9</td></tr><tr><td rowspan="1" colspan="1">Length of best developed branchiae in relation to notopodial cirri</td><td rowspan="1" colspan="1">Distinctly longer</td><td rowspan="1" colspan="1">Distinctly longer</td><td rowspan="1" colspan="1">Distinctly longer</td><td rowspan="1" colspan="1">About as long as</td></tr><tr><td rowspan="1" colspan="1">Dorsal fleshy knob on anterior chaetal lobe</td><td rowspan="1" colspan="1">Present</td><td rowspan="1" colspan="1">Absent</td><td rowspan="1" colspan="1">Absent</td><td rowspan="1" colspan="1">Absent</td></tr><tr><td rowspan="1" colspan="1">Shape of notopodial cirri</td><td rowspan="1" colspan="1">Pendulous (sensu <xref ref-type="bibr" rid="B6">Fauchald 1992</xref>); abrupt tapering from inflated bases</td><td rowspan="1" colspan="1">Smooth tapering from inflated bases</td><td rowspan="1" colspan="1">Pendulous (sensu <xref ref-type="bibr" rid="B6">Fauchald 1992</xref>); smooth tapering from with inflated bases</td><td rowspan="1" colspan="1">Smooth tapering from slightly inflated bases</td></tr><tr><td rowspan="1" colspan="1">Direction of teeth of compound chaetae</td><td rowspan="1" colspan="1">Both directed laterally</td><td rowspan="1" colspan="1">Not described</td><td rowspan="1" colspan="1">Proximal directed laterally, distal directed distally</td><td rowspan="1" colspan="1">Both directed laterally</td></tr><tr><td rowspan="1" colspan="1">Relative length of distal and proximal teeth of compound chaetae</td><td rowspan="1" colspan="1">Anterior both similar in length, median and posterior distal tooth much shorted than proximal tooth</td><td rowspan="1" colspan="1">Not described</td><td rowspan="1" colspan="1">Distal tooth shorter than proximal tooth<sup>3</sup>, variation not described</td><td rowspan="1" colspan="1">Both similar in length or distal tooth longer than proximal tooth</td></tr><tr><td rowspan="1" colspan="1">Shape of the distal end and direction of teeth of the subacicular hook</td><td rowspan="1" colspan="1">Tapering to small head with both teeth directed distally</td><td rowspan="1" colspan="1">Tapering to small head with both teeth directed distally</td><td rowspan="1" colspan="1">Head bent with both teeth directed laterally</td><td rowspan="1" colspan="1">Distinct head with proximal tooth directed laterally, distal tooth directed distally</td></tr><tr><td rowspan="1" colspan="1">Shape and relative size of proximal and distal teeth of subacicular hook</td><td rowspan="1" colspan="1">Proximal tooth distally blunt, distal tooth minute spur-like, much smaller than proximal tooth</td><td rowspan="1" colspan="1">Both teeth distally blunt, distal tooth smaller than proximal tooth</td><td rowspan="1" colspan="1">Both teeth triangular, distal tooth much smaller than proximal tooth</td><td rowspan="1" colspan="1">Both teeth triangular, distal tooth smaller than proximal tooth</td></tr><tr><td rowspan="1" colspan="1">Subacicular hook present from chaetiger, distribution</td><td rowspan="1" colspan="1">53 or 58, uniform present in all chaetigers thereafter</td><td rowspan="1" colspan="1">200, scattered missing in several chaetigers thereafter</td><td rowspan="1" colspan="1">Not described</td><td rowspan="1" colspan="1">123, scattered missing in several chaetigers thereafter</td></tr></tbody></table><table-wrap-foot><fn><p><sup>1</sup>The original description contains two localities in Japan: Misaki in Sagami Province (currently Kanagawa Prefecture) and Ushibuka in Higo Province (currently Kumamoto Prefecture) (<xref ref-type="bibr" rid="B11">Izuka 1912</xref>). <sup>2</sup>Numbers differ from those in <xref ref-type="bibr" rid="B11">Izuka (1912)</xref>, because he considered peristomial rings as two segments. <sup>3</sup><xref ref-type="bibr" rid="B11">Izuka (1912)</xref> described denticles between proximal and distal teeth. In the illustration (Plate XIV, fig. 4 in <xref ref-type="bibr" rid="B11">Izuka 1912</xref>), these denticles appear to be the distal end of the guards. The presence of these denticles needs to be revised. M, median antenna. L, lateral antennae.</p></fn></table-wrap-foot></table-wrap><p>The examined specimen from Port Stephens identified as <tp:taxon-name><tp:taxon-name-part taxon-name-part-type="genus" reg="Eunice">E.</tp:taxon-name-part><tp:taxon-name-part taxon-name-part-type="uncertainty-rank">cf.</tp:taxon-name-part><tp:taxon-name-part taxon-name-part-type="species" reg="aphroditois">aphroditois</tp:taxon-name-part></tp:taxon-name> (<xref ref-type="bibr" rid="B32">Zanol et al. 2020</xref>) differs from the new species in the length of the prostomial appendages, median and lateral antennae folding back to chaetiger 1 and palps to the first peristomial ring; and the start of branchiae at chaetiger 11 with five short filaments. Thus, it is here considered a different species. At least three <italic><tp:taxon-name><tp:taxon-name-part taxon-name-part-type="genus" reg="Eunice">Eunice</tp:taxon-name-part></tp:taxon-name></italic> species live in sympatry in the vicinity of the type locality (Port Stephens), <tp:taxon-name><tp:taxon-name-part taxon-name-part-type="genus" reg="Eunice">E.</tp:taxon-name-part><tp:taxon-name-part taxon-name-part-type="uncertainty-rank">cf.</tp:taxon-name-part><tp:taxon-name-part taxon-name-part-type="species" reg="aphroditois">aphroditois</tp:taxon-name-part></tp:taxon-name>, <italic><tp:taxon-name><tp:taxon-name-part taxon-name-part-type="genus" reg="Eunice">E.</tp:taxon-name-part><tp:taxon-name-part taxon-name-part-type="species" reg="impexa">impexa</tp:taxon-name-part></tp:taxon-name></italic> Grube, 1878 (<xref ref-type="bibr" rid="B32">Zanol et al. 2020</xref>), and <italic><tp:taxon-name><tp:taxon-name-part taxon-name-part-type="genus" reg="Eunice">E.</tp:taxon-name-part><tp:taxon-name-part taxon-name-part-type="species" reg="dharastii">dharastii</tp:taxon-name-part></tp:taxon-name></italic> sp. nov. Besides <italic><tp:taxon-name><tp:taxon-name-part taxon-name-part-type="genus" reg="Eunice">E.</tp:taxon-name-part><tp:taxon-name-part taxon-name-part-type="species" reg="aphroditois">aphroditois</tp:taxon-name-part></tp:taxon-name></italic>, <italic><tp:taxon-name><tp:taxon-name-part taxon-name-part-type="genus" reg="Eunice">E.</tp:taxon-name-part><tp:taxon-name-part taxon-name-part-type="species" reg="confusus">confusus</tp:taxon-name-part></tp:taxon-name></italic> Zanol, Hutchings &amp; Fauchald, 2020 is the most similar species to <italic><tp:taxon-name><tp:taxon-name-part taxon-name-part-type="genus" reg="Eunice">E.</tp:taxon-name-part><tp:taxon-name-part taxon-name-part-type="species" reg="dharastii">dharastii</tp:taxon-name-part></tp:taxon-name></italic> sp. nov. reported from Australian waters. Nevertheless, they only share a similar shape of the prostomium, peristomium and peristomial cirri, the prostomial appendages are irregularly articulated, maxillary formula (but not shape of plates and carrier), shape of anterior pectinate chaetae and aciculae. Considering previous knowledge on the diversity of morphological features, the observed differences are enough to consider the analyzed specimens a new species to science. Molecular data for this species will be available in a subsequent paper.</p></tp:treatment-sec><tp:treatment-sec><!--Section generated to contain objects referenced in tp:taxon-treatment.--><supplementary-material xmlns:xlink="http://www.w3.org/1999/xlink" id="S2" position="float" orientation="portrait" xlink:type="simple"><object-id content-type="doi" xlink:type="simple">10.3897/zookeys.1118.86448.suppl2</object-id><object-id content-type="zenodo_dep_id" xlink:type="simple">7076790</object-id><object-id content-type="arpha" xlink:type="simple">F5C96EE2-53F4-5B0F-9F0C-5BEBE9FA26DA</object-id><label>Supplementary material 2</label><caption><p>Video S2</p></caption><statement content-type="dataType"><label>Data type</label><p>Video file.</p></statement><statement content-type="notes"><label>Explanation note</label><p>Anterior end of <italic><tp:taxon-name><tp:taxon-name-part taxon-name-part-type="genus" reg="Eunice">E.</tp:taxon-name-part><tp:taxon-name-part taxon-name-part-type="species" reg="dharastii">dharastii</tp:taxon-name-part></tp:taxon-name></italic> sp. nov. live specimen coming out of burrow.</p></statement><media xlink:href="zookeys-1118-097_article-86448__-s002.mov" mimetype="video" mime-subtype="quicktime" position="float" orientation="portrait" xlink:type="simple" id="oo_734653.mov"><uri content-type="original_file" xlink:type="simple">https://binary.pensoft.net/file/734653</uri></media><permissions><license xlink:type="simple"><license-p>This dataset is made available under the Open Database License (http://opendatacommons.org/licenses/odbl/1.0/). The Open Database License (ODbL) is a license agreement intended to allow users to freely share, modify, and use this Dataset while maintaining this same freedom for others, provided that the original source and author(s) are credited.</license-p></license></permissions><attrib specific-use="authors">Author: David Harastii</attrib></supplementary-material></tp:treatment-sec><ref-list><ref id="B11"><mixed-citation xmlns:xlink="http://www.w3.org/1999/xlink" xlink:type="simple"><person-group><name name-style="western"><surname>Izuka</surname><given-names>A</given-names></name></person-group> (<year>1912</year>) <article-title>The errantia <tp:taxon-name><tp:taxon-name-part taxon-name-part-type="class">Polychaeta</tp:taxon-name-part></tp:taxon-name> of Japan. Journal of the College of Science.</article-title><source>Imperial University of Tokyo</source><volume>30</volume>: <fpage>1</fpage>–<lpage>262</lpage>.</mixed-citation></ref><ref id="B6"><mixed-citation xmlns:xlink="http://www.w3.org/1999/xlink" xlink:type="simple"><person-group><name name-style="western"><surname>Fauchald</surname><given-names>K</given-names></name></person-group> (<year>1992</year>) <article-title>A review of the genus <italic><tp:taxon-name><tp:taxon-name-part taxon-name-part-type="genus">Eunice</tp:taxon-name-part></tp:taxon-name></italic> (<tp:taxon-name><tp:taxon-name-part taxon-name-part-type="family">Eunicidae</tp:taxon-name-part></tp:taxon-name>: <tp:taxon-name><tp:taxon-name-part taxon-name-part-type="class">Polychaeta</tp:taxon-name-part></tp:taxon-name>) based upon type material.</article-title><source>Smithsonian Contributions to Zoology</source><volume>523</volume>: <fpage>1</fpage>–<lpage>422</lpage>. <ext-link xlink:type="simple" ext-link-type="doi" xlink:href="10.5479/si.00810282.523">https://doi.org/10.5479/si.00810282.523</ext-link></mixed-citation></ref><ref id="B32"><mixed-citation xmlns:xlink="http://www.w3.org/1999/xlink" xlink:type="simple"><person-group><name name-style="western"><surname>Zanol</surname><given-names>J</given-names></name><name name-style="western"><surname>Hutchings</surname><given-names>PA</given-names></name><name name-style="western"><surname>Fauchald</surname><given-names>K</given-names></name></person-group> (<year>2020</year>) <article-title><italic><tp:taxon-name><tp:taxon-name-part taxon-name-part-type="genus">Eunice</tp:taxon-name-part></tp:taxon-name></italic><italic>sensu lato</italic> (<tp:taxon-name><tp:taxon-name-part taxon-name-part-type="phylum">Annelida</tp:taxon-name-part></tp:taxon-name>: <tp:taxon-name><tp:taxon-name-part taxon-name-part-type="family">Eunicidae</tp:taxon-name-part></tp:taxon-name>) from Australia: Description of seven new species and comments on previously reported species of the genera <italic><tp:taxon-name><tp:taxon-name-part taxon-name-part-type="genus">Eunice</tp:taxon-name-part></tp:taxon-name></italic>, <italic><tp:taxon-name><tp:taxon-name-part taxon-name-part-type="genus">Leodice</tp:taxon-name-part></tp:taxon-name></italic> and <italic><tp:taxon-name><tp:taxon-name-part taxon-name-part-type="genus">Nicidion</tp:taxon-name-part></tp:taxon-name></italic>.</article-title><source>Zootaxa</source><volume>4748</volume>: <fpage>1</fpage>–<lpage>43</lpage>. <ext-link xlink:type="simple" ext-link-type="doi" xlink:href="10.11646/zootaxa.4748.1.1">https://doi.org/10.11646/zootaxa.4748.1.1</ext-link></mixed-citation></ref></ref-list></tp:taxon-treatment>
